# Supplementary material for: Non-covalent inhibitors of thioredoxin glutathione reductase with schistosomicidal activity in vivo
Source: Nat Commun. 2023 Jun 22;14:3737. doi: 10.1038/s41467-023-39444-y (PMC10287695; doi:10.1038/s41467-023-39444-y)
Supplement: Supplementary file 7 — Source Data [file 41467_2023_39444_MOESM7_ESM.xlsx]

## Sheet: Figure 2
									Inhibition of TGR in NTS visualized with TRFS-Green
				Control							AF							1							2							4							7							8
	BF
	GFP
	OVERLAY

## Sheet: Figure 3
[-15], 15 min preincubation inhibitor + TGR + NADPH, then activity determined						[0, D0], 15 min preincubation inhibitor + TGR + NADPH, diluted 1:100, then activity determined immediately
[60, D60], 15 min preincubation inhibitor + TGR + NADPH, diluted 1:100, then activity determined after 60 min														b		Control	no NADPH	with NADPH	Control	no NADPH	with NADPH	Control	no NADPH	with NADPH
a		-15				0 min				60 min					Rate	0.03567	0.02684	0.00166	0.05017	0.05983	0.003086	0.0467	0.045	0.006
		Inhibitor	DMSO	% Activity		Inhibitor	DMSO	% Activity		Inhibitor	DMSO	% Activity				0.0348	0.02786	0.0006764	0.05787	0.05966	0.003742	0.0496	0.045	0.0015
	Auranofin	0.0010176	0.136693	0.74444		0.0009174	0.0473	1.93953		0.001866	0.05057	3.68993				0.03594	0.03567	0.001495	0.05494	0.05987	0.002131	0.05	0.0455	0.0024
		0.00100246	0.13094	0.765587		0.0008841	0.04628	1.91033		-0.001571	0.05152	-3.0493
		0.00103348	0.136088	0.759423		-2.353e-05	0.04769	-0.0493395		-0.00154	0.05436	-2.83297
														c	dmso	0.03504	0.03615	0.03617	0.04752	0.04775	0.04858	0.05068	0.04944	0.05115
	Stattic	0.0007	0.065	1.07692		0.0006601	0.05895	1.11976		-7.93e-05	0.05294	-0.149792
		0.0003	0.068	0.441176		0.0005611	0.06361	0.882094		0.001514	0.05287	2.86363				6			7			8
		-0.0004	0.0681	-0.587372		-0.0001639	0.06571	-0.249429		0.001047	0.05725	1.82882				8VP192			9VP108			9VP173
															0	3.26484	0.901245		10.9848	15.3969	9.648	81.9258	91.2824	94.0371
	TRi-1	0.0012	0.0502	2.39044		-0.000847	0.05895	-1.43681		0.001123	0.05294	2.12127			5	0.752568	-0.0704841	-0.524744	3.59007	2.53194	3.14327	16.4661	22.6942	32.7859
		-0.0009	0.0502	-1.79283		-2.37e-05	0.06361	-0.0372583		0.0005896	0.05287	1.11519			10	0.570776	-0.436791	-0.375726	6.62879	6.84607	6.37093	10.3137	9.57524	9.14565
		-0.001	0.0294	-3.40136		0.0003998	0.06571	0.608431		0.0006645	0.05725	1.1607			15	0.721461	0.196349	-0.198258	7.46212	7.90576	7.37546	4.10616	4.25769	6.77028
															30	2.55108	1.11093	1.49295	9.0362	7.13717	8.67847	0.443567	0.705906	0.375562
	9VP108	0.001091	0.04509	2.41961		0.04944	0.05021	98.4664		0.04706	0.04698	100.17
	7	8.088e-05	0.04602	0.17575		0.05279	0.05145	102.604		0.04925	0.05004	98.4213
		-1.437e-05	0.004838	-0.297024			0.05527			0.04684	0.04874	96.1018
														d		Time Dependence
	9VP173	0.005946	0.04809	12.3643		0.05404	0.05951	90.8083		0.05102	0.05431	93.9422					0.5 hr					1 hr					2 hr					3 hr					6 hr					24 hr
	8	0.01664	0.04884	34.0704		0.05709	0.06113	93.3911		0.05246	0.05769	90.9343			Compound		rate	dmso rate	% inhib	avg % inhib	std dev	rate	dmso rate	% inhib	avg % inhib	std dev	rate	dmso rate	% inhib	avg % inhib	std dev	rate	dmso rate	% inhib	avg % inhib	std dev	rate	dmso rate	% inhib	avg % inhib	std dev	rate	dmso rate	% inhib	avg % inhib	std dev
		0.01823	0.04886	37.3107		0.05725	0.06187	92.5327		0.05311	0.0566	93.8339			4	9VP105	0.06468	0.07953	18.6722	18.4758	0.839015	0.05061	0.07364	31.2738	30.1534	0.991953	0.03578	0.06636	46.082	45.3087	1.40594	0.02569	0.05827	55.9121	55.4006	0.577702	0.01404	0.0472	70.2542	70.958	0.995328	0.004212	0.03741	88.741	87.319	1.53524
																	0.06599	0.08167	19.1992			0.05195	0.07357	29.387			0.03672	0.0682	46.1584			0.02601	0.05847	55.5156			0.01371	0.04838	71.6618			0.004652	0.03729	87.5248
	8VP192	0.0007205	0.03985	1.80803		0.03741	0.04947	75.6216		0.03652	0.04681	78.0175					0.06659	0.08077	17.556			0.05284	0.07527	29.7994			0.03844	0.06826	43.6859			0.02662	0.05886	54.774				0.05015				0.005413	0.03783	85.6913
	6	0.001179	0.04047	2.91327		0.03869	0.05111	75.6995		0.03852	0.04884	78.8698			5	8VP131	0.06403	0.07953	19.4895	19.3871	1.18896	0.05507	0.07364	25.2173	24.7276	0.713339	0.04485	0.06636	32.4141	32.9849	1.19188	0.03515	0.05827	39.6774	39.3918	0.345471	0.02164	0.0472	54.1525	53.9938	0.688065	0.00977	0.03741	73.884	73.1913	0.633695
		-0.0005968	0.04293	-1.39017		0.04167	0.05205	80.0576		0.03804	0.04856	78.3361					0.06491	0.08167	20.5216			0.05598	0.07357	23.9092			0.04477	0.0682	34.3548			0.03538	0.05847	39.4903			0.02197	0.04838	54.5887			0.01005	0.03729	73.0491
																	0.06611	0.08077	18.1503			0.05641	0.07527	25.0565			0.04629	0.06826	32.1858			0.0359	0.05886	39.0078			0.02345	0.05015	53.2403			0.01035	0.03783	72.6408
	8VP83	0.01322	0.03446	38.3633		0.04937	0.04615	106.977		0.04847	0.04323	112.121			3	8VP83	0.04131	0.05521	25.1766	24.9564	1.49387	0.03461	0.05138	32.6392	32.5613	0.0880716	0.02942	0.04555	35.4116	39.6519	3.67462	0.02162	0.03992	45.8417	45.1094	0.640232	0.01203	0.02635	54.3454	55.8948	6.583	0.008207	0.01874	56.206	56.6355	1.87524
	3	0.01449	0.03612	40.1163		0.04787	0.047	101.851		0.05055	0.04457	113.417					0.04323	0.05641	23.3647			0.03399	0.05033	32.4657			0.0272	0.04682	41.9052			0.0222	0.04024	44.831			0.009487	0.02572	63.1143			0.008188	0.01982	58.6882
			0.03547			0.05217	0.04335	120.346		0.05088	0.04667	109.021					0.04147	0.05629	26.3279			0.03516	0.05215	32.5791			0.02813	0.0482	41.639			0.02273	0.04107	44.6555			0.01329	0.0267	50.2247			0.0092	0.02045	55.0122
															1	8VP70	0.0552	0.05521	0.0181127	-1.07726	1.44734	0.04988	0.05138	2.91942	1.28279	1.93604	0.046	0.04555	-0.987925	0.908867	2.4332	0.03818	0.03992	4.35872	4.332	0.180855	0.02323	0.02635	11.8406	12.8202	4.88243	0.0142	0.01874	24.2263	28.9728	4.13981
	8VP131	0.01816	0.03446	52.6988		0.0437	0.04615	94.6912		0.04807	0.04323	111.196					0.05671	0.05641	-0.531821			0.05076	0.05033	-0.854361			0.04511	0.04682	3.65229			0.03843	0.04024	4.49801			0.02106	0.02572	18.1182			0.01351	0.01982	31.8365
	5	0.01807	0.03612	50.0277		0.04487	0.047	95.4681		0.05093	0.04457	114.27					0.05782	0.05629	-2.71807			0.05122	0.05215	1.78332			0.04817	0.0482	0.0622407			0.03937	0.04107	4.13927			0.02443	0.0267	8.50187			0.01414	0.02045	30.8557
		0.01832	0.03547	51.6493		0.04514	0.04335	104.129		0.05141	0.04667	110.156
														e						replicate
	9VP105	0.01214	0.03446	35.2293		0.04729	0.04615	102.47		0.04596	0.04323	106.315					Avg. Tm			1	2	3
	4	0.0123	0.03612	34.0532		0.04838	0.047	102.936		0.04643	0.04457	104.173				TGR	73.6667	0.288675	1	73.5	73.5	74
		0.01219	0.03547	34.3671		0.05087	0.04335	117.347		0.04838	0.04667	103.664				TGR+500 µM NADPH	64.92	1.77	2	66	67	66.5
																			3
	8VP70	0.02911	0.03446	84.4748		0.04476	0.04615	96.9881		0.04331	0.04323	100.185			1	100 µM 8VP70	73.67	0.288675	4	73.5	73.5	74
	1	0.02756	0.03612	76.3012		0.04528	0.047	96.3404		0.04649	0.04457	104.308			1	100 µM 8VP70 + 500 µM NADPH	73.5	0	5	73.5	73.5	73.5
		0.02942	0.03547	82.9433		0.04727	0.04335	109.043		0.04721	0.04667	101.157							6
															3	100 µM 8VP83	73.5	0	7	73.5	73.5	73.5
															3	100 µM 8VP83 + 500 µM NADPH	73.67	0.288675	8	74	73.5	73.5
	ID	% Inhibition	Column for position	% Activity															9
	AF	100	0.77	0.74444											5	100 µM 8VP131	73.5	0	10	73.5	73.5	73.5
	AF	98.73	0.77	0.765587											5	100 µM 8VP131 + 500 µM NADPH	73.5	0	11	73.5	73.5	73.5
	AF	100	0.77	0.759423															12
	AF DO	98.0605	1	1.9395											7	100 µM 9VP108	73.6667	0.288675	13	73.5	73.5	74
	AF DO	98.0897	1	1.9103											7	100 µM 9VP108 +500 µM NADPH	73.5	0	14	73.5	73.5	73.5
	AF DO	100.049	1	-0.049															15
	AF D60	96.3101	1.25	3.68993											8	100 µM 9VP173	73.8333	0.288675	16	73.5	74	74
	AF D60	103.049	1.25	-3.0493											8	100 µM 9VP173 + 500 µM NADPH	70	1	17	69	70	71
	AF D60	102.833	1.25	-2.833															18
	Stattic	100.5	1.77	-0.5											9	100 M 9VP128-2	74.8	0.24	19	74.5	75	74.5
	Stattic	100	1.77	0											9	100 µM 9VP128-2 + 500 µM NADPH	68	0.6	20	67.5	68	69
	Stattic	98.7	1.77	1.3															21
	Stattic D0	98.8802	2	1.11976											11	100 µM 8VP71	73.5	0	22	73.5	73.5	73.5
	Stattic D0	99.1179	2	0.882094											11	100 µM 8VP71 + 500 µM NADPH	63.67	0.235702	23	63.5	63.5	64
	Stattic D0	100.249	2	-0.249429															24
	Stattic D60	100.15	2.25	-0.149792											12	100 µM 9VP51	73.5	0	25	73.5	73.5	73.5
	Stattic D60	97.1364	2.25	2.86363											12	100 µM 9VP51 + 500 µM NADPH	64	0	26	64	64	64
	Stattic D60	98.1712	2.25	1.82882
	Tri-1	101	2.77	-1
	Tri-1	101.8	2.77	-1.8
	Tri-1	97	2.77	3										f		DMSO	Auranofin	Stattic	TRi-1	1	4	6	7
	Tri-1 D0	101.437	3	-1.4368										NADPH consumption (rate/ΔOD340)		-0.0006382	-0.0002869	-0.002179	-0.001513	-0.000815	-0.0007477	-0.0004895	-0.0008479
	Tri-1 D0	100.037	3	-0.0373												-0.0005649	-0.0002715	-0.002159	-0.00148	-0.0007737	-0.0007112	-0.0006543	-0.0008204
	Tri-1 D0	99.3916	3	0.60843												-0.0005277	-0.0002247	-0.002209	-0.001553	-0.0007308	-0.0007089	-0.0006565	-0.0008408
	Tri-1 D60	97.8787	3.25	2.12127												-0.000865
	Tri-1 D60	98.8848	3.25	1.11519												-0.0008033
	Tri-1 D60	98.8393	3.25	1.1607												-0.0009764
	1	15.5252	3.77	84.4748												-0.0007261
	1	23.6988	3.77	76.3012												-0.0006788
	1	17.0567	3.77	82.9433												-0.0007258
	1 D0	-3.01192	4	103.012												-0.00075
	1 D0	-6.343	4	106.343												-0.0007615
	1 D0	-11.0427	4	111.043												-0.0007646
	1 D60	-11.1851	4.22	111.185
	1 D60	-8.30783	4.22	108.308
	1 D60	-14.1571	4.22	114.157
	3	61.6367	4.77	38.3633
	3	59.8837	4.77	40.1163
	3	55	4.77	45
	3 DO	-7	5	107										g	Superoxide production
	3 DO	-1.9	5	101.9											Pyrogallol red consumption monitored ΔA540
	3 DO	-20	5	120
	3 D60	-12.2	5.23	112.2												DMSO		Auranofin		Stattic		TRi-1		1		4		6		7
	3 D60	-2.4	5.23	102.4												-0.0002524	-4.201e-05	-0.0001303	-0.0001254	-0.005958	-6.328e-05	-0.002664	-5.614e-05	-0.0003735	-9.411e-05	-0.0003594	-3.468e-05	-0.0001397	-5.466e-05	-0.0001477	-5.501e-05
	3 D60	-4	5.23	104												-0.0002006	-4.2e-05	-1.372e-05	0.0001668	-0.005844	-6.968e-05	-0.002628	-5.998e-05	-0.0003395	-9.234e-05	-0.0003266	-5.202e-05	-0.0001399	-1.08e-05	-0.0001374	-2.739e-05
	4	64.8	5.77	35.2												-0.0001669	-3.283e-05			-0.006065	-6.397e-05	-0.002752		-0.0002315	-8.721e-05	-0.0002925			-2.977e-05	-0.0001423	-2.749e-05
	4	65.9	5.77	34.1												-0.0004197	-5.739e-05
	4	65.6	5.77	34.4												-0.0003553	-4.519e-05
	4 D0	-2.5	6	102.5												-0.0003647	-2.448e-05
	4 D0	-2.9	6	102.9												-0.0001139	-2.755e-05
	4 D0	-17.3	6	117.3												-0.0001308	-7.843e-05
	4 D60	-6.3	6.23	106.3												-0.0001171	-9.105e-06
	4 D60	-15.2	6.23	115.2												-0.0001171	-1.181e-06
	4 D60	-8.7	6.23	108.7												-0.0001172
	5	47.3	6.77	52.7
	5	50	6.77	50
	5	48.4	6.77	51.6
	5 D0	5.3	7	94.7
	5 D0	4.5	7	95.5
	5 D0	-4.1	7	104.1
	5 D60	-11.2	7.23	111.2
	5 D60	-14.3	7.23	114.3
	5 D60	-10.2	7.23	110.2
	6	98.2	7.77	1.8
	6	97.1	7.77	2.9
	6	101.4	7.77	-1.4
	6 D0	24.4	8	75.6
	6 D0	24.3	8	75.7
	6 D0	19.9	8	80.1
	6 D60	22	8.23	78
	6 D60	21.1	8.23	78.9
	6 D60	21.7	8.23	78.3
	7	97.6	8.75	2.4
	7	99.8	8.75	0.2
	7	100.3	8.75	-0.3
	7 D0	1.5	9	98.5
	7 D0	-2.6	9	102.6
	7 D0		9	100
	7 D60	-0.17	9.23	100.17
	7 D60	1.6	9.23	98.4
	7 D60	3.9	9.23	96.1
	8	77.7	9.77	22.3
	8	75.9	9.77	24.1
	8	68.7	9.77	31.3
	8 D0	9.2	10	90.8
	8 D0	6.6	10	93.4
	8 D0	7.5	10	92.5
	8 D60	6.1	10.23	93.9
	8 D60	9.1	10.23	90.9
	8 D60	6.2	10.23	93.8

## Sheet: Figure 6
								Schistosomicidal efficacy in mice
	C1	8VP70 1 x 100 mg/kg_Adult worm						C2	8VP101 2 x 50 mg/kg_Adult worm						C6	8VP192 1 x 100 mg/kg_Adult worm						C8	9VP173 1 x 100 mg/kg_Adult worm
		Treated	Control	Treated	Control				Treated	Control	Treated	Control				Treated	Control	Treated	Control				Treated	Control	Treated	Control
	No.	Worm burden	Worm burden	Egg burden	Egg burden			No.	Worm burden	Worm burden	Egg burden	Egg burden			No.	Worm burden	Worm burden	Egg burden	Egg burden			No.	Worm burden	Worm burden	Egg burden	Egg burden
	1	16	24	1478	2427			1	4	12	393	1326			1	14	17	2011	2380			1	15	27	2292	2345
	5	12	27	1434	2392			5	3	12	436	1249			5	12	21	2073	2385			5	24	28	2275	2437
	3	15	24	1302	2386			3	5	8	319	1042			3	18	18	2001	2290			3	24	23	2302	2346
	4	15	29	1436	2401			4	10	10	335	1147			4	19	21	2098	2694			4	25	25	2373	2413
	5	16	27	1582	2452			5	8	12	372	1216			5	11	19	2074	2704			5	21	23	2391	2347
		8VP70 2 x 100 mg/kg_adult worm							8VP101 1 x 100 mg/kg_Adult worm							8VP192 2 x 100 mg/kg_Adult worm							9VP173 1 x 200 mg/kg_Adult worm
		Treated	Control	Treated	Control				Treated	Control	Treated	Control				Treated	Control	Treated	Control				Treated	Control	Treated	Control
	No.	Worm burden	Worm burden	Egg burden	Egg burden			No.	Worm burden	Worm burden	Egg burden	Egg burden			No.	Worm burden	Worm burden	Egg burden	Egg burden			No.	Worm burden	Worm burden	Egg burden	Egg burden
	1	12	23	1572	2845			1	8	37	296	1347			1	23	45	2011	2546			1	24	32	2221	2342
	5	10	23	1426	2821			2	6	38	301	1342			2	26	34	2073	2543			2	29	34	2235	2321
	3	12	20	1565	2711			3	4	34	311	1356			3	25	35	2001	2463			3	27	31	2223	2325
	4	9	26	1335	2801			4	4	35	299	1338			4	20	36	2098	2471			4	28	36	2217	2322
	5	8	24	1329	2874			5	5	39	321	1358			5	22	38	2074	2511			5	23	32	2241	2341
		8VP70 2 x 100 mg/kg_Juvenile worm							8VP101 1 x 100 mg/kg_Juvenile worm							8VP192 2 x 100 mg/kg_Juvenile worm
		Treated	Control	Treated	Control				Treated	Control	Treated	Control				Treated	Control	Treated	Control
	No.	Worm burden	Worm burden	Egg burden	Egg burden			No.	Worm burden	Worm burden	Egg burden	Egg burden			No.	Worm burden	Worm burden	Egg burden	Egg burden
	1	21	29	1567	2345			1	12	29	986	2345			1	28	29	2214	2345
	5	22	29	1683	2437			2	13	29	1201	2437			2	25	29	2212	2437
	3	19	29	1698	2346			3	11	29	968	2346			3	23	29	2241	2346
	4	20	28	1583	2413			4	8	28	1001	2413			4	18	28	2153	2413
	5	20	27	1670	2347			5	11	27	988	2347			5	26	27	2264	2347
	Liver images from treatment with 2 targeting adult worms (1 x 100 mg/kg)							Liver images from treatment with 2 targeting juvenile worms (1 x 100 mg/kg)
			Untreated							Untreated
			Treated							Treated

## Sheet: Table 1
										TGR																						hsTrxR
				15 minutes pre-incubation											6 hours pre-incubation
																											15 minutes pre-incubation										6 hours pre-incubation
		C1	8VP70										C1	8VP70																																		8VP70
		TGR	I	II	III	Average	% Inibition	SD	%SD				TGR	I	II	III	Mean	% inhibition	SD	%SD					C1	8VP70										C2	8VP70										C1	I	II
		30 µM	0.00124501	0.00124644	0.0012702	0.00125388	10.0305	1.41472e-05	0.00141472				30 µM	0.0584615	0.0601137	0.0596645	0.0594132	21.1066	0.000854261	0.0854261						I	II	III	Mean	% inhibition	SD	%SD					I	II	III	Mean	% inhibition	SD	%SD				30 µM	-0.00603567	-0.00650544
		15 µM	0.00129522	0.00131774	0.00132305	0.00131201	5.85995	1.47762e-05	0.00147762				15 µM	0.0692165	0.0701508	0.0689746	0.0694473	7.78266	0.00062113	0.062113					30 µM	0.0965968	0.0994164	0.100954	0.0989891	11.4424	0.00220982	0.220982				30 µM	0.0204992	0.0234923	0.0241809	0.0227241	44.7458	0.00195736	0.195736				15 µM	-0.0063207	-0.00635789
		0 µM	0.00143289	0.00137086	0.00137728	0.00139367		3.41096e-05	0.00341096				0 µM	0.0759664	0.0759716	0.0739868	0.0753083	0	0.00114442	0.114442					15 µM	0.104514	0.101522	0.105854	0.103963	6.99252	0.00221761	0.221761				15 µM	0.0285608	0.0278849	0.0294391	0.0286283	30.3897	0.00077932	0.077932				0 µM	-0.0059248	-0.00650222
																									0 µM	0.109087	0.110777	0.115475	0.111779	0	0.00330983	0.330983				0 µM	0.0409329	0.039962	0.0424846	0.0411265	0	0.00127239	0.127239
			9VP21 (8VP101)											9VP21 (8VP101)
		66.7 µM	0.104218	0.110381	0.10702	0.107207	12.5446	0.00308579	0.308579				66.7 µM	0.0642344	0.0628533	0.0661747	0.0644208	28.7455	0.00166854	0.166854					C2	9VP21										C2	9VP21										C2	I	II
		30 µM	0.10721	0.109175	0.118823	0.111736	8.84986	0.00621549	0.621549				30 µM	0.0770557	0.0776548	0.0769333	0.0772146	14.5947	0.000386107	0.0386107					66.7 µM	0.0941403	0.0982147	0.0978553	0.0967367	11.4665	0.00225578	0.225578				66.7 µM	0.0186587	0.0199514	0.0187144	0.0191082	50.0046	0.00073082	0.073082				66.7 µM	-0.00648594	-0.00625687
		15 µM	0.1179	0.111543	0.122315	0.117253	4.34923	0.00541549	0.541549				15 µM	0.0794605	0.0781447	0.0807738	0.0794597	12.1114	0.00131455	0.131455					30 µM	0.105201	0.10979	0.0973236	0.104105	4.72332	0.00630492	0.630492				30 µM	0.0216741	0.0228592	0.0235215	0.0226849	40.6462	0.000935965	0.0935965				30 µM	-0.00627547	-0.00666719
		0 µM	0.118514	0.124911	0.124328	0.122584		0.0035368	0.35368				0 µM	0.0896919	0.0915701	0.0899667	0.0904096	0	0.00101439	0.101439					15 µM	0.103026	0.109372	0.108177	0.106858	2.20311	0.00337248	0.337248				15 µM	0.0254323	0.0277247	0.027545	0.0269007	29.616	0.00127481	0.127481				15 µM	-0.00665095	-0.00627142
																									0 µM	0.105776	0.112592	0.10943	0.109266	0	0.00341081	0.341081				0 µM	0.0388953	0.0369733	0.0387909	0.0382199	0	0.0010808	0.10808				0 µM	-0.0063443	-0.00647177
		C3	8VP83										C3	8VP83
			I	II	III	Mean	% inhibition	SD	%SD					I	II	III	Mean	% inhibition	SD	%SD					C3	8VP83											8VP83											8VP83
		66.7 µM	0.0683918	0.0704005	0.0722027	0.0703316	17.804	0.00190639	0.190639				66.7 µM	0.0300335	0.0382355	0.0382545	0.0355078	42.7576	0.00474093	0.474093						I	II	III	Mean	% inhibition	SD	%SD				C3	I	II	III	Mean	% inhibition	SD	%SD				C3	I	II
		30 µM	0.0786552	0.079072	0.0799481	0.0792251	7.41025	0.000659919	0.0659919				30 µM	0.0401624	0.0427492	0.0408214	0.0412443	33.5098	0.00134424	0.134424					66.7 µM	0.0842242	0.0876099	0.0915886	0.0878076	23.0303	0.00368619	0.368619				66.7 µM	0.0125588	0.0139331	0.0137314	0.0134078	64.995	0.000742118	0.0742118				66.7 µM	-0.00568215	-0.00573258
		15 µM	0.0813646	0.0838541	0.0820552	0.0824246	3.67099	0.00128523	0.128523				15 µM	0.0460365	0.0489829	0.0471217	0.0473804	23.6178	0.00149012	0.149012					30 µM	0.0951509	0.0954857	0.0948453	0.0951606	16.5848	0.000320277	0.0320277				30 µM	0.0238417	0.0272203	0.0219166	0.0243262	36.4891	0.00268483	0.268483				30 µM	-0.00574818	-0.00529239
		0 µM	0.0801894	0.0858605	0.0906473	0.0855657	0	0.00523517	0.523517				0 µM	0.0625522	0.0631581	0.0603816	0.0620306	0	0.00145989	0.145989					15 µM	0.100663	0.0998533	0.101236	0.100584	11.8305	0.000694871	0.0694871				15 µM	0.0283073	0.034969	0.0297916	0.0310226	19.006	0.00349729	0.349729				15 µM	-0.00566753	-0.00547952
																									0 µM	0.112911	0.113495	0.115836	0.114081	0	0.00154786	0.154786				0 µM	0.0369015	0.039169	0.0388368	0.0383024	0	0.00122457	0.122457				0 µM	-0.00524152	-0.00547567
		C4	8VP121-1 (9VP105)										C4	8VP121-1 (9VP105)
			I	II	III	Mean	% inhibition	SD	%SD					I	II	III	Mean	% inhibition	SD	%SD					C5	8VP121-1 (9VP105)										C4	8VP121-1 (9VP105)											8VP121-1
		66.7 µM	0.079285	0.0786386	0.0796648	0.0791961	12.4488	0.000518866	0.0518866				66.7 µM	0.0166769	0.0186891	0.0195564	0.0183075	68.6238	0.00147719	0.147719						I	II	III	Mean	% inhibition	SD	%SD					I	II	III	Mean	% inhibition	SD	%SD				C4	I	II
		30 µM	0.0817115	0.0859762	0.0839153	0.0838677	7.28445	0.00213276	0.213276				30 µM	0.0309838	0.0329515	0.0356161	0.0331838	43.128	0.00232486	0.232486					66.7 µM	0.0695146	0.066777	0.0641906	0.0668274	40.1933	0.00266233	0.266233				66.7 µM	0.00678084	0.00901759	0.0067756	0.00752468	81.5579	0.00129291	0.129291				66.7 µM	-0.00622189	-0.00632231
		15 µM	0.0883073	0.0854557	0.0859195	0.0865608	4.30717	0.0015302	0.15302				15 µM	0.0430672	0.0464534	0.0495167	0.0463458	20.5703	0.0032261	0.32261					30 µM	0.0840848	0.0766217	0.0844825	0.0817297	26.8566	0.00442811	0.442811				30 µM	0.0142306	0.0185521	0.0149581	0.0159136	60.9977	0.00231375	0.231375				30 µM	-0.00631063	-0.0064337
		0 µM	0.0910188	0.0885232	0.0918288	0.090457	0	0.00172293	0.172293				0 µM	0.0583036	0.0569146	0.0598262	0.0583482	0	0.00145632	0.145632					15 µM	0.0973926	0.0918026	0.0981012	0.0957655	14.2954	0.00345017	0.345017				15 µM	0.0218767	0.0255223	0.0207874	0.0227288	44.2944	0.00247981	0.247981				15 µM	-0.00618086	-0.00611828
																									0 µM	0.10806	0.112824	0.114333	0.111739	0	0.00327438	0.327438				0 µM	0.0414767	0.0394729	0.0414553	0.0408016	0	0.00115079	0.115079				0 µM	-0.00688694	-0.00574289
		C5	8VP131										C5	8VP131
			I	II	III	Average	% Inibition	SD	%SD					I	II	III	Mean	% inhibition	SD	%SD					C5	8VP131										C5	8VP131										C5	8VP131
		66.7 µM	0.0315067	0.0315757	0.0320825	0.0317216	38.9031	0.000314396	0.0314396				66.7 µM	0.0163462	0.0184544	0.0149194	0.0165733	73.0458	0.00177843	0.177843						I	II	III	Mean	% inhibition	SD	%SD					I	II	III	Mean	% inhibition	SD	%SD					I	II
		30 µM	0.0354951	0.0347831	0.0352081	0.0351621	32.2766	0.000358236	0.0358236				30 µM	0.030771	0.0305671	0.0304559	0.030598	50.2366	0.000159803	0.0159803					66.7 µM	0.0593091	0.0578421	0.0577895	0.0583136	4.76889	0.000862605	0.0862605				66.7 µM	0.0693151	0.0723889	0.0722482	0.0713174	28.519	0.00173546	0.173546				66.7 µM	-0.00680225	-0.00648393
		15 µM	0.0378733	0.0386708	0.0380499	0.038198	26.4295	0.000418867	0.0418867				15 µM	0.0383347	0.0377672	0.0375906	0.0378975	38.3649	0.00038878	0.038878					30 µM	0.0617334	0.0596767	0.057545	0.0596517	2.58362	0.00209428	0.209428				30 µM	0.0769367	0.0787503	0.0795646	0.0784172	21.4029	0.00134527	0.134527				30 µM	-0.00667833	-0.00641424
		0 µM	0.0542021	0.0518508	0.0497078	0.0519202		0.00224795	0.224795				0 µM	0.0641991	0.061806	0.0584556	0.0614869	0	0.00288503	0.288503					15 µM	0.0588595	0.0593463	0.0577373	0.0586477	4.22317	0.000825136	0.0825136				15 µM	0.085099	0.0893187	0.0870427	0.0871535	12.6466	0.00211205	0.211205				15 µM	-0.00683907	-0.00608167
																									0 µM	0.0604322	0.061937	0.061332	0.0612337	0	0.000757213	0.0757213				0 µM	0.0977274	0.100861	0.100725	0.0997712	0	0.00177121	0.177121				0 µM	-0.00700163	-0.00632002
		C6	8VP192
		TGR	I	II	III	Mean	% inhibition	SD	%SD																C6	8VP192										C6	8VP192											8VP192
		66.7 µM	0.00312076	0.00315756	0.00353961	0.00327264	96.4172	0.000231931	0.0231931																	I	II	III	Mean	% inhibition	SD	%SD					I	II	III	Mean	% inhibition	SD	%SD				C6	I	II
		30 µM	0.00408252	0.00453567	0.00277107	0.00379642	95.8438	0.000916428	0.0916428																66.7 µM	0.0584221	0.0586942	0.057873	0.0583298	2.60741	0.000418311	0.0418311				66.7 µM	0.072558	0.0704126	0.0736512	0.0722073	28.9066	0.00164756	0.164756				66.7 µM	-0.00676305	-0.00696575
		5 µM	0.0197938	0.0241634	0.0250216	0.0229929	74.8282	0.00280354	0.280354																30 µM	0.0574982	0.0589938	0.059683	0.058725	1.94749	0.00111696	0.111696				30 µM	0.0789533	0.0792464	0.0935698	0.0839232	17.3714	0.00835552	0.835552				15 µM	-0.00635541	-0.00701473
		1 µM	0.0618481	0.0723539	0.0678025	0.0673348	26.2843	0.00526847	0.526847																0 µM	0.0577	0.0608513	0.0611228	0.0598914	0	0.00190261	0.190261				0 µM	0.102906	0.101837	0.0999564	0.101567	0	0.00149343	0.149343				0 µM	-0.0064865	-0.00646696
		0 µM	0.0892414	0.0909213	0.093869	0.0913439	0	0.00234259	0.234259
																																																8VP108
			9VP108																						C7	89VP108																					C7	I	II
		C7	I	II	III	Mean	% inhibition	SD	%SD																	I	II	III	Mean	% inhibition	SD	%SD															66.7 µM	-0.0220649	-0.0218422
		66.7 µM	0.0088033	0.00800866	0.00772097	0.00817764	95.0518	0.000560601	0.0560601																66.7 µM	0.00671918	0.00674556	0.006923	0.00679592	92.6643	0.000110847	0.0110847															30 µM	-0.0228868	-0.0212646
		30 µM	0.0225042	0.0206101	0.0158174	0.0196439	88.1138	0.00344653	0.344653																30 µM	0.0304746	0.0332162	0.0382477	0.0339795	63.3216	0.00394238	0.394238															15 µM	-0.0224127	-0.0207849
		15 µM	0.0411475	0.0418977	0.0381835	0.0404096	75.5488	0.00196397	0.196397																15 µM	0.0572242	0.0569176	0.0580205	0.0573874	38.0545	0.000569257	0.0569257															0 µM	-0.022123	-0.0212352
		0 µM	0.163588	0.163965	0.168245	0.165266	0	0.002587	0.2587																0 µM	0.0919933	0.0917088	0.0942232	0.0926417	0	0.00137691	0.137691
		C8	9VP173			Mean	% inhibition	SD	%SD
		66.7 µM	0.00977871	0.000872843	0.00912169	0.00659108	78.8017	0.00496302	0.496302																C8	9VP173
		30 µM	0.0112675	0.0116842	0.0116429	0.0115315	62.9122	0.000229593	0.0229593																10 µM	0.0377116	0.0372546	0.0397974	0.0382545	61.6107	0.00135554	0.135554															C8	9VP173
		15 µM	0.0121329	0.0136592	0.0139321	0.0132414	57.413	0.000969617	0.0969617																5 µM	0.0460423	0.0485478	0.0558446	0.0501449	49.6785	0.0050926	0.50926																I	II
		0 µM	0.0293931	0.0307876	0.033097	0.0310925	0	0.00187069	0.187069																2.5 µM	0.0503005	0.0685361	0.0687748	0.0625371	37.2426	0.0105979	1.05979															66.7 µM	-0.00692384	-0.00682794
																									0 µM	0.0971034	0.0991981	0.102646	0.0996491	0	0.00279858	0.279858															30 µM	-0.00680762	-0.00675612
																																															15 µM	-0.00685063	-0.00683023
																																															5 µM	-0.00675901	-0.00680744
																																															0 µM	-0.00687154	-0.00658333
		C9	9VP128-2																						C9	9VP128-2										C9	9VP128-2
			I	II	III	Mean	% inhibition	SD	%SD																	I	II	III	Mean	% inhibition	SD	%SD					I	II	III	Mean	% inhibition	SD	%SD
		66.7 µM	0.00884565	0.00874501	0.00889619	0.00882895	68.2134	7.69612e-05	0.00769612																66.7 µM	0.0952345	0.0980223	0.0979952	0.097084	14.5174	0.00160177	0.160177				66.7 µM	0.0206084	0.0210512	0.0177963	0.0198186	48.8899	0.00176538	0.176538					9VP128-2
		30 µM	0.0182052	0.0106544	0.0134183	0.0140926	49.2628	0.00382027	0.382027																30 µM	0.10319	0.105089	0.102874	0.103718	8.67638	0.00119775	0.119775				30 µM	0.0274427	0.0300706	0.0258595	0.0277909	28.3303	0.00212703	0.212703				C9	I	II
		15 µM	0.017947	0.0183889	0.0197897	0.0187085	32.6442	0.000962031	0.0962031																15 µM	0.10678	0.10685	0.10973	0.107787	5.09383	0.00168313	0.168313				15 µM	0.0335922	0.0364268	0.0313802	0.0337998	12.8342	0.00252972	0.252972				66.7 µM	-0.010162	-0.0105014
		5 µM	0.0240398	0.0250978	0.0243218	0.0244865	11.8421	0.000547848	0.0547848																0 µM	0.113956	0.113079	0.11368	0.113572	0	0.000448076	0.0448076				0 µM	0.0385006	0.0391941	0.0386344	0.0387764	0	0.000367906	0.0367906				30 µM	-0.0104569	-0.0103223
		1 µM	0.0276185	0.0261236	0.0267511	0.0268311	3.40097	0.000750628	0.0750628																																						15 µM	-0.0107307	-0.010771
		0 µM	0.0263511	0.0281626	0.0288134	0.0277757	0	0.00127593	0.127593																																						0 µM	-0.0107013	-0.0107148
																									C10	10VP91
																										I	II	III	Mean	% inhibition	SD	%SD																10VP91
		C10	10VP91																						66.7 µM	0.00794295	0.00687207	0.00592501	0.00691334	92.1898	0.0010096	0.10096															C10	I	II
			I	II	III	Mean	% inhibition	SD	%SD																30 µM	0.0121832	0.0139974	0.0133437	0.0131747	85.1161	0.000918829	0.0918829															66.7 µM	-0.0111948	-0.0115919
		66.7 µM	0.0111212	0.0113602	0.0135255	0.0120023	82.1691	0.00132456	0.132456																15 µM	0.0336997	0.0290951	0.0351005	0.0326318	63.1349	0.00314194	0.314194															30 µM	-0.0115857	-0.0125179
		30 µM	0.0154224	0.0190096	0.013643	0.016025	76.1929	0.00273359	0.273359																5 µM	0.0603582	0.0615496	0.0665354	0.0628144	29.0366	0.0032771	0.32771															15 µM	-0.0117804	-0.0118989
		15 µM	0.0378151	0.036078	0.0426847	0.0388593	42.2698	0.00342487	0.342487																1 µM	0.0825207	0.0878292	0.0846884	0.0850128	3.95842	0.0026691	0.26691															0 µM	-0.0111894	-0.0119931
		5 µM	0.0616576	0.0634782	0.0647484	0.0632947	5.96789	0.00155356	0.155356																0 µM	0.0877422	0.0885491	0.0892586	0.0885166	0	0.000758749	0.0758749
		1 µM	0.0653971	0.0668714	0.0659644	0.0660777	1.83349	0.000743619	0.0743619
		0 µM	0.0663667	0.0677433	0.0678255	0.0673118	0	0.000819558	0.0819558
													C11	8VP71																																		8VP71
														I	II	III	Mean	% inhibition	SD	%SD																											C11	I	II
													66.7 µM	0.0426358	0.0418777	0.0506359	0.0450498	5.65236	0.00485252	0.485252																											66.7 µM	-0.0178049	-0.0178602
		C11	8VP71										30 µM	0.0460825	0.0458175	0.0496325	0.0471775	1.19634	0.00213024	0.213024																											30 µM	-0.0177383	-0.0167787
			I	II	III	Mean	% inhibition	SD	%SD				15 µM	0.0486134	0.0460424	0.0475174	0.0473911	0.749106	0.00129012	0.129012																											15 µM	-0.0178765	-0.0172247
		66.7 µM	0.121192	0.121452	0.123142	0.121929	1.81056	0.00105858	0.105858				0 µM	0.0497691	0.0469876	0.0464895	0.0477487	0	0.00176734	0.176734																											0 µM	-0.0172491	-0.0175294
		30 µM	0.123292	0.125597	0.122109	0.123666	0.411359	0.00177399	0.177399
		15 µM	0.121467	0.13131	0.122707	0.125161	-0.792939	0.00536116	0.536116
		0 µM	0.109873	0.12822	0.134437	0.124177	0	0.0127714	1.27714
													C12	9VP51																																		9VP51
														I	II	III	Mean	% inhibition	SD	%SD					C12	9VP51										C12	9VP51										C12	I	II
													66.7 µM	0.0494704	0.0486343	0.0519732	0.0500259	2.05182	0.00173741	0.173741						I	II	III	Mean	% inhibition	SD	%SD					I	II	III	Mean	% inhibition	SD	%SD				66.7 µM	-0.0178212	-0.0178402
		C12	9VP51										30 µM	0.0491957	0.0490026	0.052623	0.0502738	1.56654	0.0020368	0.20368					66.7 µM	0.0860404	0.0889046	0.0893581	0.0881011	0.421612	0.00179889	0.179889				66.7 µM	0.198083	0.207874	0.20294	0.202966	1.24741	0.00489522	0.489522				30 µM	-0.0178987	-0.0178518
			I	II	III	Mean	% inhibition	SD	%SD				15 µM	0.0505692	0.0524191	0.0500185	0.0510023	0.140248	0.00125756	0.125756					30 µM	0.087226	0.0894362	0.0884105	0.0883576	0.131672	0.00110603	0.110603				30 µM	0.205147	0.210438	0.202984	0.20619	-0.321281	0.0038351	0.38351				15 µM	-0.0179497	-0.0175672
		66.7 µM	0.0984903	0.108798	0.103484	0.103591	0.416867	0.00515491	0.515491				0 µM	0.0522586	0.049621	0.0513421	0.0510739	0	0.0013391	0.13391					15 µM	0.086228	0.0898447	0.0891318	0.0884015	0.0820278	0.00191573	0.191573				15 µM	0.209028	0.20156	0.225712	0.2121	-3.19685	0.0123653	1.23653				0 µM	-0.0171688	-0.0177156
		30 µM	0.100197	0.103818	0.107469	0.103828	0.18885	0.00363591	0.363591																0 µM	0.0877704	0.087666	0.0899858	0.0884741	0	0.00131026	0.131026				0 µM	0.201467	0.204482	0.21064	0.20553	0	0.00467575	0.467575
		15 µM	0.107389	0.102074	0.102509	0.103991	0.0325346	0.00295104	0.295104
		0 µM	0.0988775	0.108062	0.105134	0.104025	0	0.00469187	0.469187
			PRP
			I	II	III	Mean	% inhibition	SD	%SD
		66.7 µM	0.020392	0.0217576	0.0202834	0.020811	55.0523	0.000821577	0.0821577
		30 µM	0.0249586	0.0241986	0.0238129	0.0243233	47.4663	0.000582966	0.0582966
		15 µM	0.0333904	0.0318632	0.0308549	0.0320362	30.8081	0.00127659	0.127659
		0 µM	0.0468198	0.046163	0.0459187	0.0463005	0	0.000466019	0.0466019
					% Decrease in GSH/GSSG ratio
			GSH		GSSG		GSH (mean)	GSSG (mens)	Corrected GSH	Corrected GSSG	GSSG/2	Ratio GSH/GSSG	% Ratio GSH/GSSG
	0 hr	Baseline	82011	82006.3	8566	8571.67	82008.7	8568.83	75958.3	2627.5	1313.75	55.818	100
	1 hr	8VP101	107730	107730	11558.7	11562.3	107730	11560.5	101680	5619.17	2809.58	34.1902	61.2531
		8VP83	127655	127644	13574	13576	127649	13575	121599	7633.67	3816.83	29.8586	53.4928
		8VP121-1	129922	129928	14151.3	14159.7	129925	14155.5	123875	8214.17	4107.08	28.1613	50.452
		AF	86596	86594.3	21515.3	21514.7	86595.2	21515	80544.8	15573.7	7786.83	8.34372	14.9481
		PZQ	60388.3	60388.7	7829	7844.33	60388.5	7836.67	54338.2	1895.33	947.667	55.3389	99.1418
		MZM	64258.7	64263	8158	7802	64260.8	7980	58210.5	2038.67	1019.33	55.1064	98.7253
		DMSO	58575.7	58584.3	7783	7781.67	58580	7782.33	52529.7	1841	920.5	55.0664	98.6537
	3 hr	8VP101	160520	160524	15911	15911	160522	15911	154472	9969.67	4984.83	28.9883	51.9337
		8VP83	129348	129353	14861.3	14865.3	129350	14863.3	123300	8922	4461	25.6396	45.9343
		8VP121-1	98383.3	98389	14755.3	14754.7	98386.2	14755	92335.8	8813.67	4406.83	18.9529	33.9548
		AF	93747.7	93751.3	31532	31544	93749.5	31538	87699.2	25596.7	12798.3	4.85239	8.69324
		PZQ	84951	84949.7	8707.67	8703	84950.3	8705.33	78900	2764	1382	55.0912	98.6979
		MZM	77071.7	77074	8425.33	8432.33	77072.8	8428.83	71022.5	2487.5	1243.75	55.1035	98.7201
		DMSO	61282.7	61296	7878.33	7878.33	61289.3	7878.33	55239	1937	968.5	55.0356	98.5984
	Blank	Blank	5863.33	6237.33	5833.33	6049.33	6050.33	5941.33
			GSH_GSSG
			GSH		GSSG		GSH (mean)	GSSG (mean)	Corrected Net GSH (RFU)	Corrected Net GSSG (RFU)	Net GSH (RFU) - Net GSSG (RFU)	GSSG/2	Ratio GSH/GSSG
	0hr	Baseline	130350	135581	12438.7	12146.3	132965	12292.5	124693	3803.83	120889	1901.92	63.5617	0
	1 hr	9VP128-2	300743	310126	9927.33	9104	305435	9515.67	305435	9515.67	295919	4757.83	62.1962
		10VP91	320453	302960	9122.33	9947.67	311707	9535	311707	9535	302172	4767.5	63.3816
		DMSO	313452	326522	9723.67	9819.67	319987	9771.67	319987	9771.67	310215	4885.83	63.4928
	3 hr	9VP128-2	259954	259672	9114	9086.67	259813	9100.33	259813	9100.33	250713	4550.17	55.0997
		10VP91	328432	329712	10243	10278.7	329072	10260.8	275573	2668.67	272904	1334.33	204.525
		DMSO	315121	345161	10210.3	10006.7	330141	10108.5	277875	2709.33	275165	1354.67	203.124
		Blank	8260	8285.33	8100.67	8876.67	8272.67	8488.67
						GSH/GSSH
			GSH		GSSG		GSH (mean)	GSSG (mens)	Corrected Net GSH (RFU)	Corrected Net GSSG (RFU)	Net GSH (RFU) - Net GSSG (RFU)	GSSG/2	Ratio GSH/GSSG	% Ratio GSH/GSSG	Reduction (%) in GSH/GSSG ratio
	0hr		54536	52462	7531.67	7652.67	53499	7592.17	46823.3	1257.83	45565.5	628.917	72.4508	100
	1 hr	8VP70	25917	25147.3	7219.33	7460.33	25532.2	7339.83	18856.5	1005.5	17851	502.75	35.5067	49.0081	0.509919	50.9919
		8VP83	25139	23994	7535.67	7462.33	24566.5	7499	17890.8	1164.67	16726.2	582.333	28.7227	39.6444	0.603556	60.3556
		8VP192	53531	51002	7247.67	7550.67	52266.5	7399.17	45590.8	1264.83	44326	632.417	70.0899	96.7414	0.0325864	3.25864
		9VP173	86750.3	90644.3	8706	9018.33	88697.3	8862.17	82021.7	2527.83	79493.8	1263.92	62.8948	86.8104	0.131896	13.1896
		9VP128-2	109351	108108	14373	15288	108730	14830.5	102054	2792.17	99261.8	1396.08	71.1002	98.1359	0.018641	1.8641
		DMSO	226960	237106	21739.3	21213.3	232033	21476.3	225358	5398	219960	2699	72.1363	99.5659	0.0043407	0.43407
	3 hr	8VP70	123657	122967	19337.7	19660.7	123312	19499.2	116636	13164.8	103471	6582.42	15.7194	21.6966	0.783034	78.3034
		8VP83	19336	19664.3	7657.33	7179.33	19500.2	7418.33	12824.5	1084	11740.5	542	21.6614	29.8981	0.701019	70.1019
		8VP192	132696	133828	12299	12948	133262	12623.5	126587	3713.17	122873	1856.58	66.1825	91.3483	0.086517	8.6517
		9VP173	41601	40755.7	10280.7	11354.7	41178.3	10817.7	34502.7	1163.33	33339.3	581.667	57.3169	79.1115	0.208885	20.8885
		9VP128-2	85408.7	86465	10630	10780	85936.8	10705	79261.2	2370.67	76890.5	1185.33	64.8683	89.5342	0.104658	10.4658
		DMSO	163189	157367	25158.3	24640.3	160278	24899.3	153602	3765	149837	1882.5	71.5948	98.8185	0.0118149	1.18149
		Blank	6491	6860.33	6474	6194.67	6675.67	6334.33	0	0		0
						GSH/GSSH
			GSH		GSSG		GSH (mean)	GSSG (mens)	Corrected Net GSH (RFU)	Corrected Net GSSG (RFU)	Net GSH (RFU) - Net GSSG (RFU)	GSSG/2	% Ratio GSH/GSSG	Reduction (%) GSH/GSSG Ration
	0hr		34427.7	33359	8013	8076.67	33893.3	8044.83	26820.8	864.667	25956.2	432.333	60.0374	0
	1 hr	8VP131	33890.3	31772	7104	9324	32831.2	8214	25758.7	1033.83	24724.8	516.917	47.8314	20.3307
		9VP51	96991	96384.3	14998	16183	95687.7	15590.5	88615.2	8410.33	80204.8	1354.33	59.2209	1.35998
		DMSO	46273	45378.3	8352	8515.67	45825.7	8433.83	38753.2	1253.67	37499.5	626.833	59.8237	0.355906
	3 hr	8VP131	84596	85486.3	12374.7	12983.7	85041.2	12679.2	77968.7	5499	72469.7	2749.5	26.3574	56.0984
		9VP51	83079.3	86063.3	9440	10070	84571.3	9755	77498.8	2574.83	74924	1287.42	58.1972	1.72867
		DMSO	72296.3	73745.3	17426	18621	73020.8	18023.5	65948.3	10843.3	55105	934	58.9989	1.3787
		Blank	7018.67	7126.33	7165.33	7195	7072.5	7180.17
			GSH_GSSG
			GSH		GSSG		GSH (mean)	GSSG (mean)	Corrected Net GSH (RFU)	Corrected Net GSSG (RFU)	Net GSH (RFU) - Net GSSG (RFU)	GSSG/2	% Ratio GSH/GSSG	Reduction (%) in GSH/GSSG ratio
	0hr		120580	120581	118339	118646	1.20579e+06	11827.2	112112	3566	108546	1783	60.8783	100	0
	1 hr	9VP108	94743	130126	11918.3	12222	112435	12070.2	103967	3809	100158	1904.5	52.5902	0.136142	13.6142
		9VP173	80453	81560.3	10922.3	10947.7	81006.7	10935	72539	2673.83	69865.2	1336.92	52.2584	0.141592	14.1592
		8VP71	102739	104688	11453.3	11216	103714	11334.7	95246	3073.5	92172.5	1536.75	59.9789	0.0147745	1.47745
		DMSO	188672	199122	13716.7	14609.7	193897	14163.2	185429	5902	179527	2951	60.8361	0.000693092	0.0693092
	3 hr	9VP108	37653.3	45184.3	9487	10347.7	41418.8	9917.33	32951.2	1656.17	31295	828.083	37.7921	0.379219	37.9219
		9VP173	59636	59935	9928.33	10333.3	59785.5	10130.8	51317.8	1869.67	49448.2	934.833	52.8952	0.23379	23.379
		8VP71	71951	70577.3	10391	10191.3	71264.2	10291.2	62796.5	2030	60766.5	1015	59.8685	0.0165876	1.65876
		DMSO	211264	226423	14950.3	15154.7	218844	15052.5	210376	6791.33	203585	3395.67	59.9543	0.0151785	1.51785
[truncated: 13 more columns]

## Sheet: Table 2
																								Ex vivo characterization of compound 1-10, controls 11-12, AF, PZQ, MZM
		Ex-vivo activity of Compounds 1-9, 11 &12 against S. mansoni NTS									Ex-vivo activity of Compounds 1-9, 11 &12 against S. mansoni adult worms											Ex-vivo activity of controls against S. mansoni NTS							Exposure of compounds 1-4, 7 and 8 to S. japonicum adult woms [48 hr]											Ex-vivo activity against S. mansoni adult worms							Biological activity of compounds 1-4, 7 & 8 and AF against 23 day S. mansoni worms [48 HR]
		C1	8VP70								C1	8VP70										AF
		Conc. (µM)	I	II	III	Mean	% viability				Conc. (µM)	I	II	III	Mean	% viability					Conc. (µM)	I	II	III	Mean	% viability				C1	8VP70
		50	13398.3	21937.7	15926.3	17087.4	17.6443				35	594.333	140	412	382.111	0.238305					5	607.667	548.667	740.333	632.222	0.490429				Conc. (µM)	I	II	Mean	% viability						Auranofin [AF]
		30	21524.7	25765.7	24324.3	23871.6	24.6494				25	1035	1947.33	1287	1423.11	0.887529					2	14408.3	12904	14163.3	13825.2	10.7245				30	69765.3	66271	68018.2	19.2379					Conc. (µM)	I	II	III	Mean	% viability			C1	8VP101
		15	27700.3	29308	30266.3	29091.6	30.0395				10	94950.3	89070.7	97023	93681.3	58.4248					1	25444	22581.3	22984.3	23669.9	18.3613				15	195124	202474	198799	56.2272					5	2147	2197	2183	2175.67	3.25936			Conc. (µM)	I	II
		5	50268.3	51070.3	51685.3	51008	52.6702				5	115891	118839	137194	123975	77.3174					0.5	49627	48632	42227	46828.7	36.3261				5	334076	287262	310669	87.868					2	15140	18431	12851	15474	23.1816			30	193	164
		1	92621	85820.3	82630	87023.8	89.8595				Worm + RPMI	159815	156510	164711	160345	100					0.25	78585	79489	74160	77411.3	60.0497				Worm + RPMI	341887	365240	353563	100					1	28117	29939	28297	28784.3	43.1217			15	16490.3	14447.7
		Worm + M199	97252.7	96706	96574	96844.2	100														Worm + M199	128015	131135	127586	128912	100													0.5	59939	55226	55896	57020.3	85.422			5	90983.3	91215
																																							Worm + RPMI	67281	66456	66517	66751.3	100			Worm + RPMI	154815	164952
											C2	8VP101																		C2	8VP101 (9VP21)
		C2	8VP101								Conc. (µM)	I	II	III	Mean	% viability						PZQ								Conc. (µM)	I	II	Mean	% viability
		Conc. (µM)	I	II	III	Mean	% viability				35	141.333	128	116	128.444	0.0801049					Conc. (µM)	I	II	III	Mean	% viability				30	12454.3	13299	12876.7	3.64197						Praziquante [PZQ]							C1	8VP70
		50	64	103.333	97	88.1111	0.0706629				25	260.333	161.333	128	183.222	0.114267					30	47210	46190	45165	46188.3	35.8294				15	115261	101120	108190	30.6					Conc. (µM)	I	II	III	Mean	% viability			Conc. (µM)	I	II
		30	89.3333	97.3333	99	95.2222	0.0763659				10	92040	104301	89672.3	95337.8	59.4578					20	73829	75225.7	76052.7	75035.8	58.207				5	21524.3	349450	185487	52.4623					50	21936	20148	28352	23478.7	35.1733			30	66532.7	81824
		15	107.667	102.667	143	117.778	0.0944549				5	141233	138183	138551	139323	86.8891					10	105710	93802	78390.7	92634.3	71.8586				Worm + RPMI	341887	365240	353563	100					30	35774	36874	37148	36598.7	54.8284			15	83013.3	92450
		5	465	448.333	480.333	464.556	0.372562				Worm + RPMI	159815	156510	164711	160345	100					5	110126	110431	110501	110353	85.603													15	55567	48019	46812	50132.7	75.1036			5	89024.3	131514
		1	59723.3	59375.7	59911	59670	47.8539														1	127220	114238	113541	118333	91.7937													5	63959	67012	60431	63800.7	95.5796			Worm + RPMI	154815	164952
		Worm + M199	138441	128113	107522	124692	100														0.5	131801	113115	119767	121561	94.2974													Worm + RPMI	67281	66456	66517	66751.3	100
																					Worm + M199	128015	131135	127586	128912	100				C3	8VP83
											C3	8VP83																		Conc. (µM)	I	II	Mean	% viability
											Conc. (µM)	I	II	III	Mean	% viability														30	87847.7	42825	65336.3	18.4794						Meclonazepam [MZM]							C1	8VP83
		C3	8VP83								35	163.667	167	184.333	171.667	0.107061														15	152068	143618	147843	41.815					Conc. (µM)	I	II	III	Mean	% viability			Conc. (µM)	I	II
		Conc. (µM)	I	II	III	Mean	% viability				25	310.333	241	334	295.111	0.184047						MZM								5	176664	248321	212492	60.1003					50	20580	21878	20219	20892.3	31.2988			30	52916	49572
		50	642.667	910.667	709	754.111	0.60541				10	78867	96183.3	98589.7	91213.3	56.8856					Conc. (µM)	I	II	III	Mean	% viability				Worm + RPMI	341887	365240	353563	100					30	31913	33245	32267	32475	48.6507			15	68425.7	69235
		30	625.667	893	567	695.222	0.558133				5	133360	144792	141701	139951	87.2809					30	46346.7	44750	44913.3	45336.7	35.1687													15	52781	43890	43044	46571.7	69.7689			5	104553	106433
		15	931.667	775.667	896.333	867.889	0.696753				Worm + RPMI	159815	156510	164711	160345	100					20	56948.3	54132.3	58652.3	56577.7	43.8886													5	60001	62245	61887	61377.7	91.9497			Worm + RPMI	154815	164952
		5	8463.33	8523	8611	8532.44	6.84996														10	78658	74974.7	69740.3	74457.7	57.7585													Worm + RPMI	67281	66456	66517	66751.3	100
		1	19904.3	19981.7	198425	79436.9	63.773														5	83449	85456.7	81817.7	83574.4	64.8306				C4	8VP101 (9VP105)
		Worm + M199	121223	126245	126218	124562	100														1	103720	114463	119031	112405	87.1951				Conc. (µM)	I	II	Mean	% viability
																					0.5	117653	116696	126288	120212	93.2515				30	120491	120020	120256	34.0125													C1	8VP121-1
																					Worm + M199	128015	131135	127586	128912	100				15	304258	279707	291982	82.5828													Conc. (µM)	I	II
											C4	8VP121-1																		5	340541	331679	336110	95.0637													30	45395.7	43140.3
		C4	8VP121-1 (9VP105)								Conc. (µM)	I	II	III	Mean	% viability														Worm + RPMI	341887	365240	353563	100													15	76368.7	68338.3
		Conc. (µM)	I	II	III	Mean	% viability				35	594.333	140	412	382.111	0.238305																															5	113239	96983
		50	138	143.667	154.667	145.444	0.116643				25	1035	1947.33	1287	1423.11	0.887529																															Worm + RPMI	154815	164952
		30	346	397	408.333	383.778	0.30778				10	94950.3	89070.7	97023	93681.3	58.4248
		15	2081.33	5226	2240	3182.44	2.55224				5	115891	118839	137194	123975	77.3174														C7	8VP108 (9VP196)
		5	36175.7	25631.3	22108	27971.7	22.4326				Worm + RPMI	159815	156510	164711	160345	100														Conc. (µM)	I	II	Mean	% viability
		1	64439	60129.3	69672.3	64746.9	51.9254																							30	113741	167500	140621	39.7724													C1	8VP131
		Worm + M199	138441	128113	107522	124692	100																							15	269016	234015	251515	71.1372													Conc. (µM)	I	II
																														5	289291	340234	314762	89.0258													30	56602	61042.7
																														Worm + RPMI	341887	365240	353563	100													15	82218	84304
																																															5	103641	105452
		C5	8VP131								C5	8VP131																																			Worm + RPMI	154815	164952
		Conc. (µM)	I	II	III	Mean	% viability				Conc. (µM)	I	II	III	Mean	% viability
		50	80	93	101.667	91.5556	0.0794909				35	20228	30714.3	32396	27779.4	14.7118														C8	9VP173
		35	199.333	68	70.6667	112.667	0.0978201				25	45504.3	45727.7	45871.3	45701.1	24.2029														Conc. (µM)	I	II	Mean	% viability
		15	76236.3	70858	70417.7	72504	62.9498				10	92176.7	92356.7	92344	92292.4	48.8773														30	156097	150542	153319	43.364													C1	8VP192
		5	60201.7	60842.3	60591.3	60545.1	52.5668				5	145409	141419	147019	144616	76.5873														15	215412	214650	215031	60.8182													Conc. (µM)	I	II
		1	92965.7	93798	93052.7	93272.1	80.9812				Worm + RPMI	195698	184558	186218	188825	100														5	250542	248745	249644	70.6079													30	89024.3	92670.3
		Worm + M199	137547	93146.3	114839	115177	100																							Worm + RPMI	341887	365240	353563	100													15	99162.7	95027.7
																																															5	114553	119495
																																															Worm + RPMI	154815	164952
											C6	8VP192
		C6	8VP192								Conc. (µM)	I	II	III	Mean	% viability
		Conc. (µM)	I	II	III	Mean	% viability				50 µM	13431	17268.2	15343.8	15347.7	23.3468
		50 µM	29029.7	36068.7	23457.3	29518.6	26.376				30 µM	29343.3	25000.3	28560.7	27634.8	42.0378
		30 µM	38873.3	29706.7	34788	34456	30.7878				15µM	33666.3	32680.3	33535	33293.9	50.6464																															C1	9VP108
		15µM	65701.3	69462.3	56281	63814.9	57.0212				5 µM	61095.5	58837.8	54657.5	58196.9	88.5287																															Conc. (µM)	I	II
		5 µM	106160	85209.3	81030.7	90800	81.1335				Worm + RPMI	68003.7	63013.7	66196.3	65737.9	100																															30	92670.3	95027.7
		Worm + M199	110954	111140	113649	111914	100																																								15	99555	103641
																																															5	123757	124484
																																															Worm + RPMI	154815	164952
											C7	8VP108
		C7	8VP108								Conc. (µM)	I	II	III	Mean	% viability																															C1	9VP173
		Conc. (µM)	I	II	III	Mean	% viability				30	176335	230128	203231	203231	59.0312																															Conc. (µM)	I	II
		5	51264.3	54607.3	54958.3	53610	40.1852				25	215537	218274	216906	216906	63.0031																															30	91669	91215
		2.5	61437.3	61211	67760.3	63469.6	47.5757				10	262305	239872	251088	251088	72.9319																															15	104553	106433
		1.5	91635	98718.3	98180.7	96178	72.0934				5	337980	349104	343542	343542	99.7864																															5	142638	124484
		1	115594	113548	113917	114353	85.7172				Worm + RPMI	345908	342648	344278	344278	100																															Worm + RPMI	154815	164952
		Worm + M199	124106	140504	135612	133407	100
																																															AF	AF
		C8	9VP173								C8	9VP173																																			Conc (µM)	I	II
		Conc. (µM)	I	II	III	Mean	% viability				Conc. (µM)	I	II	III	Mean	% viability																															5	437	629.333
		100	421.667	382	119.667	307.778	0.303158				100 µM	30144	21748	27415.7	26435.9	6.58679																															2.5	9199.33	8824
		50	2763	1319.67	1614	1898.89	1.87038				50 µM	56247.3	56345.3	55855	56149.2	13.9902																															1	24582.7	26238.7
		30	17058	7653	11662.3	12124.4	11.9424				30µM	122999	122718	122981	122900	30.6218																															0.5	79602	80376
		15	29904.7	27326.3	28581.7	28604.2	28.1748				10 µM	341384	341691	345135	342736	85.3966																															RPMI + Worm	154815	164952
		10	29385.3	33151	38183.7	33573.3	33.0694				Worm + RPMI	401362	401375	401304	401347	100
		5	86608.3	87090	84437.3	86045.2	84.7536
		1	96441.7	87403.3	96059.7	93301.6	91.901
		0.1	106775	97609.7	99730.3	101372	99.85
		Worm + M199	100726	99134.3	104711	101524	100
		C9	9VP128-2								C9	9VP128-2
		Conc. (µM)	I	II	III	Mean	% viability				Conc. (µM)	I	II	Mean	% viability
		100	1622.33	1046.67	1513	1394	0.947492				100	432653	424651	428652	78.3576
		50	4793.33	4484	6042.67	5106.67	3.47097				50	444470	467153	455812	83.3224
		35	22406.3	26560	33343.7	27436.7	18.6485				30	482530	489292	485911	88.8246
		25	55525	54117	52196.3	53946.1	36.6668				15	495190	501612	498401	91.1077
		10	71508.3	74500.7	86963.3	77657.4	52.7832				5	534972	550486	542729	99.2109
		Worm + M199	133396	139071	168909	147125	100				Worm + RPMI	552975	541117	547046	100
		C11	8VP71								C11	8VP71
		Conc. (µM)	I	II	III	Mean	% viability				Conc. (µM)	I	II	III	Mean	% viability
		50	86775.3	85449.3	80729.3	84318	87.7217				50	69873.7	69913.7	68996.3	69594.6	88.5367
		30	86175.3	85954	86615.3	86248.2	89.7298				30	69891	68905	71972.7	70256.2	89.3784
		15	85483	88868	87508	87286.3	90.8099				15	74872	72394.7	73665.3	73644	93.6883
		5	89024.7	89989	89709.7	89574.4	93.1903				5	76427.3	77676.7	75739.3	76614.4	97.4672
		Worm + M199	94862.3	96456	97041.3	96119.9	100				Worm + RPMI	78397.7	78810	78608.3	78605.3	100
		C12	9VP51								C12	9VP51
		Conc. (µM)	I	II	III	Mean	% viability				Conc. (µM)	I	II	III	Mean	% viability
		50	79336	79693	79986	79671.7	85.8655				50	62145.7	63480	66136	63920.6	81.3183
		30	84147.3	80197	81816.3	82053.6	88.4326				30	66619.7	63962.3	66179.7	65587.2	83.4386
		15	82204.7	87300	86467.3	85324	91.9573				15	70803.3	71933.3	71341	71359.2	90.7817
		5	87486	87075.3	91611	88724.1	95.6217				5	79191	76209.7	75593	76997.9	97.955
		Worm + M199	94862.3	86456	97041.3	92786.6	100				Worm + RPMI	78397.7	78810	78608.3	78605.3	100
		Worm + M199	94862.3	96456	97041.3	96119.9	100
[truncated: 8 more columns]

## Sheet: Table 3
			Biological Activity of compound 7-9 and 11 alone and with channel blockers
		C7	8VP108						C7	9VP108 + TK
		Conc. (µM)	I	II	III	Mean	% viability		Conc. (µM)	I	II	III	Mean	% viability
		30	176335	230128	203231	203231	59.0312		50	14572	14149	14026	14249	21.3464
		25	215537	218274	216906	216906	63.0031		30	21417	20254	21456	21042.3	31.5235
		10	262305	239872	251088	251088	72.9319		15	45104	42140	41165	42803	64.1231
		5	337980	349104	343542	343542	99.7864		5	64123	69628	65793	66514.7	99.6455
		Worm + RPMI	345908	342648	344278	344278	100		Worm + RPMI	67281	66456	66517	66751.3	100
		C8	9VP173						C8	9VP173 + TK
		Conc. (µM)	I	II	III	Mean	% viability		Conc. (µM)	I	II	III	Mean	% viability
		100 µM	30144	21748	27415.7	26435.9	6.58679		50	12226	12306	11353	11961.7	17.9197
		50 µM	56247.3	56345.3	55855	56149.2	13.9902		30	28964	26880	25831	27225	40.7857
		30µM	122999	122718	122981	122900	30.6218		15	31855	33086	30209	31716.7	47.5147
		10 µM	341384	341691	345135	342736	85.3966		5	49064	44186	53606	48952	73.3349
		Worm + RPMI	401362	401375	401304	401347	100		Worm + RPMI	67281	66456	66517	66751.3	100
		C9	9VP128-2						C9	9VP128-2 + TK
		Conc. (µM)	I	II	Mean	% viability			Conc. (µM)	I	II	Mean	% viability
		100	432653	424651	428652	78.3576			100	188644	201160	194902	35.628
		50	444470	467153	455812	83.3224			50	294470	287153	290812	53.1604
		30	482530	489292	485911	88.8246			30	352530	329292	340911	62.3186
		15	495190	501612	498401	91.1077			15	395190	381612	388401	70.9997
		5	534972	550486	542729	99.2109			5	534972	550486	542729	99.2109
		Worm + RPMI	552975	541117	547046	100			Worm + RPMI	552975	541117	547046	100
		C11	8VP71						C11	8VP71 + TK
		Conc. (µM)	I	II	III	Mean	% viability		Conc. (µM)	I	II	III	Mean	% viability
		50	69873.7	69913.7	68996.3	69594.6	88.5367		50	58572	60149	60026	59582.3	89.2601
		30	69891	68905	71972.7	70256.2	89.3784		30	60417	61354	60456	60742.3	90.9979
		15	74872	72394.7	73665.3	73644	93.6883		15	64104	64140	64165	64136.3	96.0825
		5	76427.3	77676.7	75739.3	76614.4	97.4672		5	66123	69628	65793	67181.3	100.644
		Worm + RPMI	78397.7	78810	78608.3	78605.3	100		Worm + RPMI	67281	66456	66517	66751.3	100

## Sheet: LD50 for 1,2,6 after 72 h 
				Ex-vivo activity of Compounds 1, 2 & 6 against S. mansoni NTS after 72 h exposure
					8VP70
				Conc. (µM)	I	II	III	Mean	% viability
				6	17724	14683.7	13903.3	15437	23.3914
				3	31025	31632	32483.3	31713.4	48.0549
				1	44180.3	47219	49656.7	47018.7	71.2466
				0.25	60243	61397.3	60691.7	60777.3	92.0949
				Worm + M199	68819.3	63356.7	65806.7	65994.2	100
					8VP101
				Conc. (µM)	I	II	III	Mean	% viability
				1	193	319	302.333	271.444	0.411315
				0.5	1836.33	1038	3135	2003.11	3.03528
				0.25	29354	23326.7	27205.7	26628.8	40.3502
				0.125	44779.3	43461	40376	42872.1	64.9634
				Worm + M199	68819.3	63356.7	65806.7	65994.2	100
					8VP192
				Conc. (µM)	I	II	III	Mean	% viability
				10	24412	29411	35540	29787.7	45.1368
				5	33935	38090.7	37784.3	36603.3	55.4645
				2.5	48905.7	47761.3	49378	48681.7	73.7666
				1.25	55429.7	57499.3	57433.7	56787.6	86.0493
				Worm + M199	68819.3	63356.7	65806.7	65994.2	100

## Sheet: Supp Fig 21
			TGR inhibition visualized by TRFS-Green
			1hr					1hr					1hr					1hr					1hr					1hr					1hr
		Conc (µM)	AF		Average		Conc (µM)	C1 (8VP70)		Average		Conc (µM)	C2 (8VP101)		Average		Conc (µM)	C4 (8VP121-1)		Average		Conc (µM)	C7 (8VP108)		Average		Conc (µM)	C8 (9VP173)		Average		Conc (µM)	C12 (8VP51)		Average
		3	8436.83	8637.67	8537.25		30	9204	9301	9252.5		30	9694	9812	9753		30	10371	10341	10356		30	10627	10236	10431.5		30	7434	7393	7413.5		30	10903	10334	10618.5
		1	8899	8965	8932		15	9312	9602	9457		15	10086	10122	10104		15	11812	11423	11617.5		15	11062	10668	10865		15	11094	11121	11107.5		15	10612	10734	10673
		0.5	10017	10016	10016.5		5	10560.7	10583	10571.8		5	10308	10613	10460.5		5	12022	12427	12224.5		5	12650	12664	12657		5	11535	11542	11538.5		5	11982	11897	11939.5
			2hr					2hr					2hr					2hr					2hr					2hr					2hr
		Conc (µM)	AF		Average		Conc (µM)	C1 (8VP70)		Average		Conc (µM)	C2 (8VP101)		Average		Conc (µM)	C4 (8VP121-1)		Average		Conc (µM)	C7 (8VP108)		Average		Conc (µM)	C8 (9VP173)		Average		Conc (µM)	C12 (8VP51)		Average
		3	9864	9573	9718.5		30	11941	11834	11887.5		30	11148	11242	11195		30	13959	13611	13785		30	16170	16591	16380.5		30	9096	9213	9154.5		30	19387	19264	19325.5
		1	9867	9831	9849		15	13095	13963	13529		15	11622	11645	11633.5		15	17877	17752	17814.5		15	17993	16993	17493		15	17877	17834	17855.5		15	20516	20613	20564.5
		0.5	11845	11639	11742		5	14242	14082	14162		5	13840	13734	13787		5	19355	19023	19189		5	19690	18236	18963		5	18864	18234	18549		5	23846	23845	23845.5
			3hr					3hr					3hr					3hr					3hr					3hr					3hr
		Conc (µM)	AF		Average		Conc (µM)	C1 (8VP70)		Average		Conc (µM)	C2 (8VP101)		Average		Conc (µM)	C4 (8VP121-1)		Average		Conc (µM)	C7 (8VP108)		Average		Conc (µM)	C8 (9VP173)		Average		Conc (µM)	C12 (8VP51)		Average
		3	11899	12094	11996.5		30	16892	16770	16831		30	14033	13832	13932.5		30	19108	19236	19172		30	28060	29104	28582		30	12004	12234	12119		30	28013	28134	28073.5
		1	13347	13423	13385		15	21984	21651	21817.5		15	14460	14987	14723.5		15	22972	21932	22452		15	28944	28923	28933.5		15	26509	26123	26316		15	30013	30111	30062
		0.5	17964	17762	17863		5	23581	23841	23711		5	19467	19221	19344		5	24110	25012	24561		5	32805	31972	32388.5		5	28491	28743	28617		5	33973	33913	33943
			4hr					4hr					4hr					4hr					4hr					4hr					4hr
		Conc (µM)	AF		Average		Conc (µM)	C1 (8VP70)		Average		Conc (µM)	C2 (8VP101)		Average		Conc (µM)	C4 (8VP121-1)		Average		Conc (µM)	C7 (8VP108)		Average		Conc (µM)	C8 (9VP173)		Average		Conc (µM)	C12 (8VP51)		Average
		3	13793	13994	13893.5		30	16939	16734	16836.5		30	13992	13891	13941.5		30	19157	19235	19196		30	28833	28124	28478.5		30	10830	10231	10530.5		30	32993	32835	32914
		1	14899	14865	14882		15	21795	22001	21898		15	14826	14823	14824.5		15	23782	22981	23381.5		15	29202	28856	29029		15	26632	25983	26307.5		15	33999	33984	33991.5
		0.5	18594	18782	18688		5	25241	25684	25462.5		5	23074	23651	23362.5		5	26469	25989	26229		5	35655	34892	35273.5		5	29504	29623	29563.5		5	35481	35441	35461
			5hr					5hr					5hr					5hr					5hr					5hr					5hr
		Conc (µM)	AF		Average		Conc (µM)	C1 (8VP70)		Average		Conc (µM)	C2 (8VP101)		Average		Conc (µM)	C4 (8VP121-1)		Average		Conc (µM)	C7 (8VP108)		Average		Conc (µM)	C8 (9VP173)		Average		Conc (µM)	C12 (8VP51)		Average
		3	15633.1	15634	15633.6		30	16853	16934	16893.5		30	14697	14923	14810		30	21774	22023	21898.5		30	29933	29273	29603		30	12855	12813	12834		30	33374	32983	33178.5
		1	16453	16325.1	16389.1		15	23039	21145	22092		15	16278	16156	16217		15	23926	23869	23897.5		15	32828	32883	32855.5		15	26702	27532	27117		15	39026	37864	38445
		0.5	20086.7	20111	20098.8		5	26917	26923	26920		5	26274	26912	26593		5	27097	27115	27106		5	39469	39123	39296		5	37989	37983	37986		5	41048	42087	41567.5
			24hr					24hr					24hr					24hr					24hr					24hr					24hr
		Conc (µM)	AF		Average		Conc (µM)	C1 (8VP70)		Average		Conc (µM)	C2 (8VP101)		Average		Conc (µM)	C4 (8VP121-1)		Average		Conc (µM)	C7 (8VP108)		Average		Conc (µM)	C8 (9VP173)		Average		Conc (µM)	C12 (8VP51)		Average
		3	17479.1	17397	17438.1		30	16780	16834	16807		30	15410.9		15410.9		30	25040	24971	25005.5		30	33980	33431	33705.5		30	14485	14082	14283.5		30	60864	60121	60492.5
		1	18472.2	18634	18553.1		15	23599	23912	23755.5		15	17780.7		17780.7		15	27128	28111	27619.5		15	35593	35823	35708		15	29985	28972	29478.5		15	70452	70014	70233
		0.5	20714.4	22873	21793.7		5	28103	29001	28552		5	29329.8		29329.8		5	29989	28981	29485		5	44288	44282	44285		5	46698	48634	47666		5	78082	78100	78091
		NTS + TRSF-Green
		1 h					2 h					3 h					4 h					5 h					24 h
		AF		Average			AF		Average			AF		Average			AF		Average			AF		Average			AF		Average
		11510.4	11325	11417.7			24361	24230.2	24295.6			35015.8	36002	35508.9			34782.9	39761	37271.9			44736	44523	44629.5			82336.1	83116	82726.1

## Sheet: Supp Fig 24
Western blot normalizations of TGR photoaffinity labeling
			700 nm		800 nm						700 nm		800 nm						700 nm		800 nm
	PRP µM	NADPH µM	Signal	Lane Normalization Factor	Signal	Normalized Signal			PRP µM	NADPH µM	Signal	Lane Normalization Factor	Signal	Normalized Signal			PRP µM	NADPH µM	Signal	Lane Normalization Factor	Signal	Normalized Signal
TGR 1 µM	5	100	2677728	0.762057	72900	95662.1		TGR 1 µM	5	100	4574192	0.357263	99329	278028		TGR 1 µM	2	0	5084872	0.678745	39204	57759.6
	5	0	3513814	1	27611	27611			5	0	5135724	0.401121	28285	70514.9			10	0	3803168	0.507659	76778	151239
	50	100	2758300	0.784987	177498	226116			50	100	7671136	0.599147	247860	413688			50	0	3812924	0.508961	138903	272915
	50	0	3016382	0.858435	60049	69951.7			50	0	8070164	0.630313	107619	170739			2	100	4904512	0.65467	55600	84928.3
SmHDAC8 1 µM	5	100	2160244	0.614786	1349	2194.26		TGR 1 µM	50	100	12803428	1	686892	686892			10	100	4246936	0.566894	131274	231567
	5	0	1984684	0.564823	782	1384.5											50	100	4903296	0.654507	358586	547872
	50	100	2011260	0.572387	1073	1874.61											0	0	7491584	1	24092	24092
	50	0	1900216	0.540784	161	297.716
TGR 1 µM	5	100	2272579	0.646756	97327	150485

## Sheet: Suppl Table 15
		0 µM compound			35 µM compound			50 µM compound			70 µM compound
8VP83	NADPH (µM)	Rate	Avg rate	std dev	Rate	avg rate	std dev	rate	avg rate	std dev	rate	avg rate	std dev
compound 3	100	0.01645	0.01458	0.00179106	0.009257	0.0102223	0.000868404	0.00895	0.00922867	0.000392863	0.008223	0.00846	0.000205516
		0.01441			0.01094			0.009678			0.008589
		0.01288			0.01047			0.009058			0.008568
	30	0.01285	0.0118467	0.000911391	0.009481	0.00955133	9.31683e-05	0.008184	0.00830533	0.000117687	0.006576	0.007122	0.000772161
		0.01107			0.009657			0.008419			0.007668
		0.01162			0.009516			0.008313
	10	0.007015	0.008413	0.00125945	0.006979	0.00701367	0.00018446	0.006106	0.00621867	0.000186551	0.005587	0.00558233	0.00079001
		0.009459			0.007213			0.006434			0.00479
		0.008765			0.006849			0.006116			0.00637
	3	0.005567	0.004633	0.00132088	0.004036	0.003992	6.20725e-05	0.003633	0.003778	0.000133563	0.003621	0.00346833	0.000199951
		0.003699			0.003921			0.003805			0.003242
					0.004019			0.003896			0.003542

[truncated: 5 more sheets: Suppl Table 16, Suppl Table 18, Suppl Table 19, Suppl Table 20, Suppl Movie 2]
